# Supplementary material for: A microRNA signature of response to erlotinib is descriptive of TGFβ behaviour in NSCLC
Source: Sci Rep. 2017 Jun 23;7:4202. doi: 10.1038/s41598-017-04097-7 (PMC5482799; doi:10.1038/s41598-017-04097-7)
Supplement: Supplementary file 2 — Supplementary Data Set 1 [file 41598_2017_4097_MOESM2_ESM.csv]

			Untreated			+TGF?			+SB-431542			+TGF? + SB-431542
A549	miR-140	24 Hour	12.33757	11.43739	11.60239	12.39578	12.97549	12.1519	11.89172	12.01508	11.48558	12.45281	11.61382	12.25275
		72 Hour	9.787602	10.08148	10.61999	9.900755	10.42333	11.50879	9.535458	10.08252	10.83031	9.738522	10.6704	11.51334
		168 Hour	9.758026	10.54176	11.49169	10.53289	11.00631	11.92199	8.811357	9.751716	10.45633	10.03573	10.56819	11.34701
	miR-141	24 Hour	17.06016	15.32151	19.90596	17.07662	17.98	20.076	12.00429	16.11283	19.87011	14.06351	15.08848	19.66269
		72 Hour	15.54128	13.97606	14.51325	15.44358	15.80907	16.9506	14.33568	16.13022	13.74338	14.67358	11.94453	12.31492
		168 Hour	14.27188	12.21063	11.12456	15.8863	13.84227	15.35418	13.87545	11.08248	12.75059	14.71158	10.58473	13.9221
	miR-200c	24 Hour	14.10283	14.30923	14.84075	14.54479	14.74094	15.67361	14.04283	14.31766	14.49006	14.54913	14.46255	15.62704
		72 Hour	13.32989	12.92316	14.99424	13.60149	13.89697	15.47936	13.09006	12.68363	15.03674	12.67218	12.74576	15.55015
		168 Hour	12.67405	13.07983	14.84481	13.63927	14.5227	16.56609	12.99181	13.09153	14.56104	12.99181	12.78577	15.02792
H460	miR-140	24 Hour	17.14272	17.91426	18.13599	17.05264	17.90481	17.99017	17.39966	18.23286	18.15083	17.6148	18.01347	18.382
		72 Hour	17.21708	17.84024	17.46496	17.12854	16.66626	18.02826	16.91612	18.07499	17.15804	17.68611	18.51481	18.1222
		168 Hour	16.66319	17.54043	16.98263	16.64818	17.56977	17.08109	16.93595	17.0822	16.81208	16.85756	17.2942	17.47745
	miR-141	24 Hour	17.08539	17.2838	17.33617	17.18618	17.6259	17.0042	17.10256	17.40165	17.29394	17.65773	17.38723	16.82007
		72 Hour	16.61845	17.04087	15.97914	17.28608	16.24639	16.81126	16.67177	17.03223	16.15025	17.48135	17.73611	16.58182
		168 Hour	16.26302	16.34669	15.99137	16.66824	17.00029	16.70879	16.83432	16.60688	16.0616	16.52186	16.67512	16.34198
	miR-200c	24 Hour	10.67178	11.04102	11.36006	10.62387	11.23187	11.26765	10.75649	11.10807	11.17131	10.87258	11.09417	11.12668
		72 Hour	10.96402	11.11371	10.36812	11.05747	10.45827	11.33282	10.32638	11.28246	10.31851	11.51607	12.77857	11.01471
		168 Hour	10.77904	13.99327	10.41068	11.04071	11.77847	11.16143	13.58082	10.98377	10.31083	11.05021	11.20028	13.88309
H1650	miR-140	24 Hour	12.24568	12.01147	12.93231	12.28511	12.96206	12.49449	12.02541	13.26263	12.93686	12.56955	13.30433	12.94468
		72 Hour	12.17126	12.94157	12.64218	12.49287	13.47596	13.12842	12.13073	13.18402	12.97675	12.7441	13.90631	11.57144
		168 Hour	17.22546	17.23288	17.92211	17.46275	17.47145	17.98014	17.24517	17.57818	17.67087	17.44893	17.80485	17.78832
	miR-141	24 Hour	7.839454	7.535492	7.558471	8.04034	7.626134	6.945391	7.658577	8.035284	7.288847	7.757186	8.216744	6.859854
		72 Hour	7.115704	6.608805	7.225541	7.719368	7.437265	7.523124	7.295649	7.448415	7.114004	7.415254	8.310852	6.352814
		168 Hour	11.69064	11.75101	11.83241	11.88982	11.90958	11.97695	11.48486	11.61927	11.82947	11.41379	11.91031	11.76493
	miR-200c	24 Hour	4.654358	4.169437	5.087824	4.834063	5.230578	4.853105	4.553339	5.694854	5.120974	5.110865	5.906208	4.517555
		72 Hour	4.231399	4.793982	4.516056	4.626641	5.374649	5.112733	4.311621	4.661685	4.998656	4.919242	7.163925	3.526715
		168 Hour	5.979657	6.024038	6.170614	5.993081	6.253736	6.156914	5.897517	6.226531	6.095646	6.014628	6.505982	6.126934
PC9	miR-140	24 Hour	14.94061	13.26866	14.54584	14.57736	11.73476	13.76189	14.78079	13.46474	13.18096	14.64627	13.47323	13.75304
		72 Hour	12.83986	13.43117	13.88492	12.71534	13.55068	14.44901	12.70899	13.05903	13.79732	12.37238	13.11935	13.77495
		168 Hour	13.50625	13.77642	14.75037	13.84855	14.09694	14.8883	13.05962	14.00124	14.7473	13.65988	13.76325	14.75263
	miR-141	24 Hour	7.121312	10.00169	9.931498	7.876611	8.188897	10.06823	8.433583	10.00693	8.825805	8.76599	10.44693	10.97337
		72 Hour	6.306454	3.402984	3.121106	6.319069	4.80151	5.335824	6.583571	3.124386	2.23386	6.249595	4.266571	6.207948
		168 Hour	5.817623	3.519702	5.124096	5.819985	4.690588	5.166902	6.500151	1.58145	5.662973	6.34292	3.582123	6.186862
	miR-200c	24 Hour	5.756327	6.305108	6.344949	5.612942	5.945666	6.384396	6.06497	5.257848	5.868316	5.77605	6.038063	5.926589
		72 Hour	4.948423	4.166431	6.540284	4.255959	3.853093	7.538871	4.760397	3.741873	6.390911	4.907626	4.191823	6.659156
		168 Hour	4.483598	4.663599	6.590467	4.483084	4.430461	6.680311	4.517351	4.478639	6.310415	4.340795	4.377823	6.354835
